# Supplementary material for: Prevention of intestinal obstruction reveals progressive neurodegeneration in mutant TDP-43 (A315T) mice
Source: Mol Neurodegener. 2014 Jun 17;9:24. doi: 10.1186/1750-1326-9-24 (PMC4088917; doi:10.1186/1750-1326-9-24)
Supplement: Additional file 1 — Movies 1–4: Motor phenotype of symptomatic and ES TDP-43 (A315T) mice. Difference in gait abnormalities between the TDP-43 (A315T) mouse on normal food (additional movie 1.vc), compared to one on gel food (additional movie 2.vc). The swimming gait of the gel fed mouse is much more pronounced and slowly proceeds till an ES situation, as is visible in movie 4 (additional movie 4.MOV). The mouse is not able to turn from its side anymore due to the severe neurologic impairment, whereas the TDP-43 (A315T) mouse on normal food in movie 3 (additional movie 3.MOV) is about to die due to intestinal pseudo-obstruction. [file 1750-1326-9-24-S1.zip]

Archive with 4 entries (4 files):
- Movie1.avi
- Movie2.avi
- Movie3.mov
- Movie4.mov
